# Supplementary material for: CXCR3 enables recruitment and site-specific bystander activation of memory CD8+ T cells
Source: Nat Commun. 2019 Nov 1;10:4987. doi: 10.1038/s41467-019-12980-2 (PMC6825240; doi:10.1038/s41467-019-12980-2)
Supplement: Supplementary file 4 — Source Data [file 41467_2019_12980_MOESM4_ESM.xlsx]

## Sheet: Fig. 1j
Fig. 1j		Mock	24h WT LM (1000CFU)
		LM Ag- WP	LM Ag- WP	LM Ag+ WP
	OT-I/mm^2	1973
		1189.92
		1118.13
		673.684
		1407.12
		1372.47
			432.561	1991.04
			587.529	2012.7
			383.857	2033.6
			1905.56	6896.09
			811.737	4164.35
			1431.6	5377.01
			717.732	4711.83
			736.908	1992.56
			776.302	1588.8
			563.788	1315.87

## Sheet: Fig. 2d
Fig. 2d		1000 CFU WT LM
		LM Ag- WP	LM Ag+ WP
	Granzyme B+ OT-I cells/mm^2	47.8011	1123.48
		6.33266	1284.71
		12.1486	910.906
		54.699	2548.08
		6.84584	3044.47
		24.6015	2121.36
		9.58993	492.827

## Sheet: Fig. 2e
Fig 2e		Mock	1000 CFU WT LM
		LM Ag- WP	LM Ag- WP	LM Ag+ WP
	%Granzyme B+ (of OT-I)	4.19919
		17.3569
		0.150862
		0.204165
			3.38452	62.0571
			0.28169	34.1155
			1.64975	63.1742
			0.440243	48.9471
			1.71847	39.5245
			2.37797	21.6931
			10.6288	75.7286

## Sheet: Fig. 2f
Fig. 2f		1000 CFU WT LM
		LM Ag- WP	LM Ag+ WP
	Ki-67+ OT-I cells/mm^2	9.82018	5.70518
		47.7385	27.7366
		18.2229	3.35509
		13.1736	9.41886
		49.3303	42.481
		21.4234	14.9532
		22.2083	54.0908

## Sheet: Fig. 3e
Fig. 3e				1000 CFU WT LM
		Mock		24hpi		72hpi		120hpi
		WP	RP	WP	RP	WP	RP	WP	RP
	%Granzyme B+ of OT-I	0.42	1.36	2.94	1.18	48.9	42.1	19.2	14.4
		0.529	3.18	11.5	3.22	39.7	30	7.07	5.29
		0.447	1.3	14.7	5.27	32.7	21.6	13.4	9.92
		0.258	2.42	8.83	2.2	16.5	10.3	22	17.7
		0.257	1.38	11.5	4.12	13.1	8.33	8.63	5.63
		0.183	0.211	6.02	2.46	17.4	10.8	7.97	4.15
		0.297	0.404	7.26	4.92			34.3	22.4
				6.41	2.92			6.72	2.66
				6.54	5.2			2.78	3.19
				2.85	1.39			0.494	0.519
	%Granyzme B+ of endogenous CD8s	0.312	0.803	0.769	1.55	8.68	4.26	5.68	13.3
		0.695	1.23	2.63	1.74	3.57	2.3	4.93	13.6
		0.429	0.523	3.58	3.68	3.65	2.59	14.1	33.1
		0.126	0.206	0.793	1.09	2.05	1.48	5.75	7.18
		0.221	0.304	1.02	1.4	1.52	1.16	4.19	7.15
		0.278	0.742	1.55	1.47	2.15	1.38	2.61	13.2
		0.331	0.358	0.804	1.15			4.27	5.28
				0.773	0.962			2.07	4.72
				1.06	2.44			2.32	11
				0.842	0.743			0.632	1.78
	%IFNg+ of OT-I	0.126	0.122	0.349	0.279	1.19	0.782	0.979	0.592
		0.808	0.808	4.93	0.395	0.748	0.129	0.471	0.487
		0.928	0.928	4.21	0.599	1.07	0.95	0.553	0.702
		0.351	0.351	2.07	0.515	0.631	0.587	0.795	1.52
		0.303	0.303	4.28	1.1	0.716	0.899	0.909	0.637
		0.569	0.569	2.15	1.31	0.921	0.581	0.554	0.433
		0.294	0.451	2.7	0.452			0.614	0.2
				2.43	0.763			0.716	0.873
				2.64	0.914			0.655	0.472
				0.809	0.225			0.435	0.506
	%IFNg+ of endogenous CD8s	0.145	0.137	0.202	0.307	0.306	0.45	0.555	0.579
		0.667	0.797	0.557	0.465	0.256	0.242	0.486	0.585
		0.724	0.952	0.563	0.514	0.391	0.515	0.593	0.846
		0.266	0.342	0.435	0.473	0.303	0.5	0.541	0.545
		0.238	0.493	0.824	0.97	0.47	0.728	0.61	0.647
		0.422	0.545	1.12	1.28	0.385	0.47	0.437	0.51
		0.343	0.575	0.35	0.289			0.485	0.758
				0.501	0.728			0.555	0.693
				0.63	0.825			0.556	0.597
				0.22	0.193			0.481	0.69

## Sheet: Fig. 3h
Fig. 3h				1000 CFU WT LM
		Mock		24hpi		72hpi		120hpi
		WP	RP	WP	RP	WP	RP	WP	RP
	%Granzyme B+ of endogenous memory CD8s	1.01	1.95	4.93	2.59	54.1	17.8	30.3	51.4
		0.657	0.855	16.2	4.51	38.7	21.8	20.4	37.1
		0.766	1.07	20.3	8.97	33.2	17.8	43.5	70.6
		0.987	0.826	6.08	3.64	14	9.56	29.8	30.3
				4.94	4.42	11.4	7.43	14.7	21
				3.88	1.69	14.8	8.08	14.7	39.4
								25.7	20.8
								10.8	16
								11.5	27.7
								1.72	4.59
	%IFNg+ of endogenous memory CD8s	0.253	0.201	0.724	0.451	0.96	1.15	1.39	0.364
		0.393	0.625	4.44	0.947	0.654	0.661	0.993	0.609
		0.638	0.578	4.05	1	0.759	1.4	1.08	0.952
		0.522	0.888	2.32	1.32	0.685	1.66	0.834	2.76
				2.09	1.54	1.04	1.73	1.72	0.7
				0.928	0.341	0.785	1.07	0.701	0.865
								1.94	0.943
								0.947	0.694
								0.597	0.576
								0.7	0.63

## Sheet: Fig. 3i
Fig. 3i	%IFNg+ of WP OT-I	%IFNg+ of WP endog. mem. CD8s
	0.294	0.522
	2.43	2.32
	2.64	2.09
	0.349	0.724
	4.93	4.44
	4.21	4.05
	%Granzyme B+ of WP OT-I	%Granzyme B+ of WP endog. mem. CD8s
	2.94	4.93
	11.5	16.2
	14.7	20.3
	6.41	6.08
	6.54	4.94
	2.85	3.88

## Sheet: Fig. 3j
Fig. 3j	%IFNg+ of WP OT-I	%Granzyme B+ of OT-I
	0.349	2.94
	4.93	11.5
	4.21	14.7
	2.07	8.79
	4.28	11.5
	2.16	5.98
	2.7	7.25
	2.43	6.41
	2.64	6.54
	0.809	2.85
	%IFNg+ of WP endog. mem. CD8s	%Granzyme B+ of WP endog. mem. CD8s
	0.724	4.93
	4.44	16.2
	4.05	20.3
	2.32	6.08
	2.09	4.94
	0.928	3.88

## Sheet: Fig. 3k
Fig. 3k		Mock	24h 1000CFU WT LM
	IFNg pg/spleen	116.21	19171.3
		51.74	7789.75
		70.16	8798.12
		137.87	12348.8
		35.88	18566.1
		122.82	24303.9
			35666.9
			50240.1
			7179.41
			73179.8
	IL-12 pg/spleen	240	992.37
		240	240
		250.24	537.76
		240	473
		240	743.56
		240	483.27
			1229.7
			1138.42
			389.64
			1694.78

## Sheet: Fig. 3l
Fig. 3l	24h 1000CFU WT LM
	IFNg (pg/spleen)	IL-12 (pg/spleen)
	19171.3	992.37
	7789.75	240
	8798.12	537.76
	12348.8	473
	18566.1	743.56
	24303.9	483.27
	35666.9	1229.7
	50240.1	1138.42
	7179.41	389.64
	73179.8	1694.78

[truncated: 39 more sheets: Fig. 4d, Fig. 5d, Fig. 6d, Fig. 6e, Fig. 6f, Fig. 6g, Fig. 6j, Fig. 6k, Fig. 6l, Fig. 6m, Supplementary Fig. 1c, Supplementary Fig. 1d, Supplementary Fig. 1g, Supplementary Fig. 1h, Supplementary Fig. 1i, Supplementary Fig. 2c, Supplementary Fig. 2d, Supplementary Fig. 2e, Supplementary Fig. 2f, Supplementary Fig. 4a …]
